# Supplementary material for: Healthcare and Economic Impact of Lung Perfusion Scintigraphy in Patients Affected by Acute Pulmonary Embolism
Source: Healthcare (Basel). 2021 Jun 10;9(6):716. doi: 10.3390/healthcare9060716 (PMC8230672; doi:10.3390/healthcare9060716)
Supplement: Supplementary file 1 [file healthcare-09-00716-s001.zip]

Archive with 1 entries (1 files):
- healthcare-1219416-supplementary.pdf
